# Supplementary material for: Suppression of a Novel Vitellogenesis-Inhibiting Hormone Significantly Increases Ovarian Vitellogenesis in the Black Tiger Shrimp, Penaeus monodon
Source: Front Endocrinol (Lausanne). 2021 Nov 8;12:760538. doi: 10.3389/fendo.2021.760538 (PMC8634883; doi:10.3389/fendo.2021.760538)
Supplement: Supplementary file 2 [file Table_1.xlsx]

## Sheet: PemGIH
Raw data
ND: no data due to undetected or outgroup
dsEGFP injection	Replication	PemGIH	Actin			dsPemCHHII injection	Replication	PemGIH	Actin
Sample		CT	CT			Sample		CT	CT
Tho-E1	1	22.0835	21.8285			Tho-C1	1	21.5573	21.6593
Tho-E1	2	22.1296	21.9497			Tho-C1	2	21.7574	21.8017
Tho-E1	3	22.1144	21.7102			Tho-C1	3	21.9277	21.9337
Tho-E2	1	23.0295	21.9715			Tho-C2	1	22.1452	22.2378
Tho-E2	2	22.9483	21.8709			Tho-C2	2	22.1333	22.3091
Tho-E2	3	23.0687	21.9736			Tho-C2	3	22.1183	22.2846
Tho-E3	1	21.9767	19.774			Tho-C3	1	20.5479	19.9809
Tho-E3	2	22.0456	19.8691			Tho-C3	2	20.499	20.1051
Tho-E3	3	21.9615	19.9499			Tho-C3	3	20.5525	20.2502
Tho-E4	1	20.5128	20.1267			Tho-C4	1	21.7722	19.811
Tho-E4	2	20.8318	20.2271			Tho-C4	2	21.8887	19.8806
Tho-E4	3	20.9195	ND			Tho-C4	3	21.8977	19.8828
Tho-E5	1	23.2202	23.246			Tho-C5	1	22.6961	22.8354
Tho-E5	2	23.1598	23.1547			Tho-C5	2	22.7283	22.9309
Tho-E5	3	23.2222	23.174			Tho-C5	3	22.8108	ND
Tho-E6	1	22.4036	21.553			Tho-C6	1	23.4764	21.5104
Tho-E6	2	22.5379	21.7634			Tho-C6	2	23.4865	21.4353
Tho-E6	3	22.7635	21.7521			Tho-C6	3	23.5874	21.4591
Tho-E7	1	22.3585	20.9992			Tho-C7	1	24.9469	22.7459
Tho-E7	2	22.5058	20.9514			Tho-C7	2	24.9437	22.8209
Tho-E7	3	22.7177	20.9407			Tho-C7	3	24.9614	22.953
Tho-E8	1	25.3936	22.6847			Tho-C8	1	25.0066	22.97
Tho-E8	2	25.653	22.7184			Tho-C8	2	24.9796	23.4423
Tho-E8	3	25.4271	ND			Tho-C8	3	25.1832	23.7988
Tho-E9	1	23.0283	20.9529			Tho-C9	1	22.485	21.6686
Tho-E9	2	23.0185	21.0073			Tho-C9	2	22.99	21.9716
Tho-E9	3	23.4448	ND			Tho-C9	3	22.8772	21.9811
						Tho-C10	1	24.0412	22.4992
						Tho-C10	2	24.1451	22.4339
						Tho-C10	3	24.1562	ND

## Sheet: PemCHHII
Raw data
ND: no data due to undetected or outgroup
dsEGFP injection	Replication	CHH typeII	Actin			dsPemCHHII injection	Replication	CHH typeII	Actin
Sample		CT	CT			Sample		CT	CT
Tho-E1	1	26.7721	19.7915			Tho-C1	1	31.7286	22.723
Tho-E1	2	26.8405	19.6201			Tho-C1	2	31.6646	22.6686
Tho-E1	3	26.7895	19.5336			Tho-C1	3	31.0128	22.6423
Tho-E2	1	27.014	21.6311			Tho-C2	1	28.1485	17.544
Tho-E2	2	27.3309	21.537			Tho-C2	2	27.6889	17.672
Tho-E2	3	27.2173	21.4147			Tho-C2	3	27.4696	17.88
Tho-E3	1	26.1141	19.4635			Tho-C3	1	27.6759	20.0235
Tho-E3	2	26.6724	19.3231			Tho-C3	2	27.7198	20.0271
Tho-E3	3	26.5503	19.374			Tho-C3	3	27.7282	19.9963
Tho-E4	1	23.8666	18.7205			Tho-C4	1	28.9886	21.9764
Tho-E4	2	24.1789	19.0555			Tho-C4	2	29.209	21.8589
Tho-E4	3	24.1361	19.285			Tho-C4	3	29.2758	21.9469
Tho-E5	1	27.3388	21.492			Tho-C5	1	25.8527	19.6374
Tho-E5	2	27.4614	21.7315			Tho-C5	2	25.8938	19.8363
Tho-E5	3	27.2093	21.7813			Tho-C5	3	25.8055	19.9311
Tho-E6	1	28.6596	20.3935			Tho-C6	1	26.9689	18.9879
Tho-E6	2	28.8392	20.2684			Tho-C6	2	26.707	19.247
Tho-E6	3	28.9337	20.7028			Tho-C6	3	26.8031	19.3815
Tho-E7	1	26.3024	20.0972			Tho-C7	1	32.4458	20.9676
Tho-E7	2	26.2869	20.8031			Tho-C7	2	32.2973	21.6929
Tho-E7	3	26.1675	ND			Tho-C7	3	32.1369	21.8203
Tho-E8	1	28.0692	21.9461			Tho-C8	1	28.3428	20.5961
Tho-E8	2	28.7267	22.7074			Tho-C8	2	28.773	21.401
Tho-E8	3	28.5109	ND			Tho-C8	3	29.9408	21.9122
Tho-E9	1	27.8222	20.784			Tho-C9	1	27.9024	20.6567
Tho-E9	2	27.6963	22.2742			Tho-C9	2	29.4831	21.2311
Tho-E9	3	27.6046	22.2308			Tho-C9	3	29.0248	21.627
Tho-E10	1	26.6276	20.1413			Tho-C10	1	27.8374	20.9843
Tho-E10	2	27.0093	20.6167			Tho-C10	2	27.7014	21.1406
Tho-E10	3	27.422	21.3414			Tho-C10	3	27.8647	21.9293
						Tho-C11	1	28.9291	22.8392
						Tho-C11	2	29.4692	22.9687
						Tho-C11	3	29.9219	22.9765
						Tho-C12	1	30.8043	20.791
						Tho-C12	2	31.3112	21.0953
						Tho-C12	3	31.9381	21.5938
						Tho-C13	1	27.6442	20.1055
						Tho-C13	2	27.711	20.1684
						Tho-C13	3	27.9361	20.294
						Tho-C15	1	29.8682	21.8737
						Tho-C15	2	30.6291	21.9869
						Tho-C15	3	30.9226	22.5112

## Sheet: PemVgOvary
Raw data
ND: no data due to undetected or outgroup
dsEGFP injection	Replication	Vg in ovary	Actin				dsPemCHHII injection	Replication	Vg in ovary	Actin
Sample		CT	CT				Sample		CT	CT
Ova-E1	1	32.6469	19.021				Ova-C1	1	30.1217	18.933
Ova-E1	2	32.9095	18.9912				Ova-C1	2	29.998	18.8889
Ova-E1	3	32.9382	19.0777				Ova-C1	3	30.3913	ND
Ova-E2	1	32.3932	19.6307				Ova-C2	1	30.1487	18.8188
Ova-E2	2	31.7819	19.3141				Ova-C2	2	30.0666	18.7839
Ova-E2	3	31.5856	19.6254				Ova-C2	3	ND	18.8036
Ova-E3	1	31.3677	19.601				Ova-C3	1	29.6846	17.9557
Ova-E3	2	31.7415	20.0601				Ova-C3	2	29.9714	18.1558
Ova-E3	3	31.9527	20.1181				Ova-C3	3	30.45	18.1712
Ova-E4	1	32.0062	18.6686				Ova-C4	1	28.5881	16.7202
Ova-E4	2	33.4509	18.5674				Ova-C4	2	29.3798	16.9727
Ova-E4	3	ND	18.6302				Ova-C4	3	29.8859	17.4714
Ova-E5	1	28.754	17.6063				Ova-C5	1	27.4867	18.0929
Ova-E5	2	29.5106	17.7506				Ova-C5	2	29.6575	18.2189
Ova-E5	3	30.3962	18.1605				Ova-C5	3	ND	ND
Ova-E6	1	31.6207	18.869				Ova-C6	1	28.7654	16.7339
Ova-E6	2	31.9712	18.9652				Ova-C6	2	29.5497	18.057
Ova-E6	3	34.937	18.9312				Ova-C6	3	29.7828	17.4968
Ova-E7	1	34.2876	17.9257				Ova-C7	1	29.3535	18.9505
Ova-E7	2	35.0087	17.9766				Ova-C7	2	29.619	19.0604
Ova-E7	3	34.7019	18.0937				Ova-C7	3	ND	ND
Ova-E8	1	32.9484	17.6587				Ova-C8	1	30.2844	19.2725
Ova-E8	2	32.6538	17.6591				Ova-C8	2	30.5195	19.6745
Ova-E8	3	32.9336	18.5417				Ova-C8	3	ND	20.1682
Ova-E9	1	30.0644	17.6005				Ova-C9	1	30.976	19.3018
Ova-E9	2	31.346	17.6155				Ova-C9	2	31.5263	19.4895
Ova-E9	3	ND	17.7592				Ova-C9	3	ND	ND
							Ova-C10	1	28.7726	18.8616
							Ova-C10	2	28.8758	18.6194
							Ova-C10	3	29.0226	19.152

## Sheet: PemVgHP
Raw data
ND: no data due to undetected or outgroup
dsEGFP injection	Replication	Vg in HP	Actin			dsPemCHHII injection	Replication	Vg in HP	Actin
Sample		CT	CT			Sample		CT	CT
HP-E1	1	34.2263	22.2428			HP-C1	1	29.1864	19.4198
HP-E1	2	33.9002	22.3422			HP-C1	2	29.8094	19.5743
HP-E1	3	35.0895	22.8901			HP-C1	3	ND	19.6701
HP-E2	1	30.9085	20.7599			HP-C2	1	32.7008	20.431
HP-E2	2	30.8095	20.643			HP-C2	2	33.6638	20.5929
HP-E2	3	ND	ND			HP-C2	3	ND	ND
HP-E3	1	30.5877	18.2631			HP-C3	1	34.401	21.7745
HP-E3	2	31.2632	18.3784			HP-C3	2	33.8759	21.8813
HP-E3	3	31.881	ND			HP-C3	3	ND	21.932
HP-E4	1	34.6394	21.415			HP-C4	1	34.2648	21.4627
HP-E4	2	34.0411	21.7634			HP-C4	2	34.0043	21.5945
HP-E4	3	34.7767	21.9957			HP-C4	3	ND	21.548
HP-E5	1	31.723	20.4148			HP-C5	1	30.8583	19.5597
HP-E5	2	32.5079	20.422			HP-C5	2	30.8375	19.8417
HP-E5	3	ND	ND			HP-C5	3	30.4504	19.8796
HP-E6	1	30.0606	20.2632			HP-C6	1	30.1038	19.8202
HP-E6	2	30.3483	20.4559			HP-C6	2	30.6529	19.8212
HP-E6	3	30.5124	ND			HP-C6	3	ND	ND
HP-E7	1	33.5593	21.0837			HP-C7	1	30.8595	21.3708
HP-E7	2	34.4317	21.6068			HP-C7	2	31.981	21.9057
HP-E7	3	ND	ND			HP-C7	3	ND	ND
HP-E8	1	33.5013	19.7486			HP-C8	1	32.6147	18.9008
HP-E8	2	33.3391	19.7141			HP-C8	2	32.2028	19.5578
HP-E8	3	ND	ND			HP-C8	3	32.7347	19.9871
