# Supplementary material for: Suppression of a Novel Vitellogenesis-Inhibiting Hormone Significantly Increases Ovarian Vitellogenesis in the Black Tiger Shrimp, Penaeus monodon
Source: Front Endocrinol (Lausanne). 2021 Nov 8;12:760538. doi: 10.3389/fendo.2021.760538 (PMC8634883; doi:10.3389/fendo.2021.760538)
Supplement: Supplementary file 3 [file Table_2.xlsx]

## Sheet: Sheet1
Intact	Replication	PemCHH-II	Actin			ES ablated	Replication	PemCHH-II	Actin
sample		CT	CT			sample		CT	CT
Bra-1	1	24.94	16.39			Bra-A	1	26.51	16.72
Bra-1	2	24.73	16.61			Bra-A	2	26.7	16.67
Bra-2	1	24.84	16.47			Bra-B	1	26.41	16.16
Bra-2	2	24.84	16.61			Bra-B	2	26.37	16.23
Bra-3	1	25.38	17.2			Bra-C	1	25.57	15.89
Bra-3	2	25.31	17			Bra-C	2	25.59	16.03
Intact	Replication	PemCHH-II	Actin			ES ablated	Replication	PemCHH-II	Actin
sample		CT	CT			sample		CT	CT
Tho-1	1	24.02	16.32			Tho-A	1	26.2	16.98
Tho-1	2	24.08	16.38			Tho-A	2	26.18	16.85
Tho-2	1	24.8	16.56			Tho-B	1	24.82	16.23
Tho-2	2	24.75	16.28			Tho-B	2	24.85	16.14
Tho-3	1	25.66	17.03			Tho-C	1	24.88	16.04
Tho-3	2	25.56	16.93			Tho-C	2	25.25	15.97
Intact	Replication	PemCHH-II	Actin			ES ablated	Replication	PemCHH-II	Actin
sample		CT	CT			sample		CT	CT
Ab-1	1	26.49	16.79			Ab-A	1	27.41	16.57
Ab-1	2	26.32	16.89			Ab-A	2	27.35	16.33
Ab-2	1	25.84	16.46			Ab-B	1	26.8	16.06
Ab-2	2	25.74	16.32			Ab-B	2	26.98	16.15
						Ab-C	1	26.44	15.61
						Ab-C	2	26.56	15.59
